# Supplementary material for: Levilactobacillus brevis 47f: Bioadaptation to Low Doses of Xenobiotics in Aquaculture
Source: Biology (Basel). 2024 Nov 14;13(11):925. doi: 10.3390/biology13110925 (PMC11592329; doi:10.3390/biology13110925)
Supplement: Supplementary file 1 [file biology-13-00925-s001.zip]

Archive with 1 entries (1 files):
- biology-3293511-supplementary.pdf
